# Supplementary material for: Green Chemistry Applications Using Complexing Materials for Water Treatment
Source: Polymers (Basel). 2025 May 25;17(11):1467. doi: 10.3390/polym17111467 (PMC12157184; doi:10.3390/polym17111467)
Supplement: Supplementary file 1 [file polymers-17-01467-s001.zip]

Archive with 1 entries (1 files):
- polymers-3634889-supplementary.pdf
